# Supplementary material for: Eco-Friendly Synthesis of 1H-benzo[d]imidazole Derivatives by ZnO NPs Characterization, DFT Studies, Antioxidant and Insilico Studies
Source: Pharmaceuticals (Basel). 2023 Jul 6;16(7):969. doi: 10.3390/ph16070969 (PMC10385378; doi:10.3390/ph16070969)
Supplement: Supplementary file 1 [file pharmaceuticals-16-00969-s001.zip]

Archive with 1 entries (1 files):
- pharmaceuticals-2459091-supplementary.pdf
